# Supplementary material for: A Prognostic Model Based on Nutritional Risk Index in Operative Breast Cancer
Source: Nutrients. 2022 Sep 14;14(18):3783. doi: 10.3390/nu14183783 (PMC9502262; doi:10.3390/nu14183783)
Supplement: Supplementary file 1 [file nutrients-14-03783-s001.zip]

Archive with 1 entries (1 files):
- nutrients-1888492-supplementary.pdf
